# Supplementary material for: Development of an Automated Cell-Based Assay for the Detection of the Functional Activity of Saxitoxin
Source: Toxins (Basel). 2026 Apr 29;18(5):206. doi: 10.3390/toxins18050206 (PMC13211387; doi:10.3390/toxins18050206)
Supplement: Supplementary file 1 [file toxins-18-00206-s001.zip]

Archive with 1 entries (1 files):
- toxins-4176998-supplementary.pdf
